# Supplementary material for: Identification of Salt-Tolerant Germplasm and Salt-Responsive Genes in Brassica napus Through Phenotypic and Transcriptomic Analyses
Source: Antioxidants (Basel). 2026 Jul 22;15(7):909. doi: 10.3390/antiox15070909 (PMC13406129; doi:10.3390/antiox15070909)
Supplement: Supplementary file 1 [file antioxidants-15-00909-s001.zip]

Archive with 8 entries (7 files):
- antioxidants-4417741-supplementary/
- antioxidants-4417741-supplementary/Supplementary Figure S1A GO enrichment of DEGs under Y1.png
- antioxidants-4417741-supplementary/Supplementary Figure S1B GO enrichment of DEGs under Y2.png
- antioxidants-4417741-supplementary/Supplementary Figure S1C GO enrichment of DEGs under Y3.png
- antioxidants-4417741-supplementary/Supplementary Table S1.xlsx
- antioxidants-4417741-supplementary/Supplementary Table S2.xlsx
- antioxidants-4417741-supplementary/Supplementary Table S3.xlsx
- antioxidants-4417741-supplementary/Supplementary Table S4.xlsx
