# Supplementary material for: Identification of Salt-Tolerant Germplasm and Salt-Responsive Genes in Brassica napus Through Phenotypic and Transcriptomic Analyses
Source: Antioxidants (Basel). 2026 Jul 22;15(7):909. doi: 10.3390/antiox15070909 (PMC13406129; doi:10.3390/antiox15070909)
Supplement: Supplementary file 1 [file antioxidants-15-00909-s001.zip › antioxidants-4417741-supplementary/Supplementary Table S1.xlsx]

## Sheet: Sheet1
Schedule 1 Germination rate of different materials
Accession	Germination potential (%)	Germination percentage (%)	Fresh weight (g)	Accession	Germination potential (%)	Germination percentage (%)	Fresh weight (g)
YLS1	20	68	0.832	YLS980	16	88	1.215
YLS4	6	14	0.229	YLS981	50	92	0.99
YLS5	0	0	0	YLS982	90	96	1.19
YLS7	0	22	0.271	YLS983	46	90	1.07
YLS8	50	100	1.127	YLS984	20	90	1.36
YLS9	14	34	0.278	YLS985	92	100	1.536
YLS10	68	96	1.193	YLS986	46	76	0.881
YLS11	70	100	1.511	YLS987	16	56	0.434
YLS13	0	0	0	YLS988	6	56	0.519
YLS14	39	79	0.96	YLS989	10	38	0.283
YLS16	62	88	0.807	YLS990	0	0	0
YLS17	16	72	1.126	YLS991	0	10	0.095
YLS19	11	40	0.65	YLS992	50	64	0.78
YLS20	23	76	1.009	YLS993	54	68	0.63
YLS21	88	96	0.693	YLS994	62	18	0.941
YLS23	28	70	0.873	YLS995	34	60	0.995
YLS24	46	90	1.188	YLS996	54	88	1.084
YLS25	40	56	0.489	YLS997	58	100	1.521
YLS26	6	38	0.336	YLS1000	48	72	0.931
YLS27	4	64	0.937	YLS1001	40	76	0.907
YLS28	4	11	0.11	YLS1002	13	78	1.119
YLS29	74	98	1.03	YLS1003	0	0	0
YLS30	0	3	0	YLS1004	78	100	1.11
YLS32	0	4	0	YLS1005	44	92	1.12
YLS33	24	68	0.879	YLS1006	36	74	1.129
YLS34	24	94	1.195	YLS1007	10	40	0.533
YLS35	6	48	0.63	YLS1008	26	88	1.17
YLS36	13	53	0.734	YLS1009	32	74	1.039
YLS37	2	12	0.14	YLS1010	100	100	1.378
YLS38	8	96	1.21	YLS1011	32	62	0.837
YLS40	4	38	0.55	YLS1012	78	98	1.213
YLS41	0	0	0	YLS1013	26	56	0.432
YLS43	8	14	0.18	YLS1014	36	92	1.06
YLS44	20	62	1.017	YLS1015	0	60	0.64
YLS45	3	99	1.173	YLS1016	62	92	1.148
YLS46	0	0	0	YLS1017	16	30	0.317
YLS47	4	26	0.23	YLS1018	32	92	1.068
YLS48	18	92	1.202	YLS1019	2	8	0.089
YLS49	1	21	0.392	YLS1020	16	94	1.111
YLS52	0	0	0	YLS1021	0	16	0.112
YLS53	8	24	0.33	YLS1022	92	48	1.405
YLS54	10	18	0.169	YLS1023	16	32	0.326
YLS55	13	32	0.73	YLS1024	0	30	0.298
YLS56	18	88	0.974	YLS1025	48	82	0.979
YLS57	6	22	0.319	YLS1026	96	100	1.63
YLS58	0	30	0.294	YLS1028	16	72	0.899
YLS59	90	100	1.14	YLS1029	6	30	0.38
YLS60	66	94	1.04	YLS1030	22	52	0.672
YLS61	0	14	0.085	YLS1031	30	65	0.315
YLS62	0	0	0	YLS1032	10	98	1.625
YLS63	29	84	0.994	YLS1033	72	100	1.646
YLS64	0	25	0.366	YLS1034	10	84	0.888
YLS65	0	3	0.05	YLS1036	12	66	1.008
YLS66	40	90	1.21	YLS1038	56	70	0.804
YLS67	70	96	1.134	YLS1039	36	40	0.561
YLS68	0	0	0	YLS1040	44	84	0.605
YLS69	6	38	0.3	YLS1041	94	96	1.228
YLS71	14	48	0.607	YLS1042	32	68	1.1
YLS72	0	10	0.045	YLS1043	38	93	0.77
YLS73	16	80	0.926	YLS1044	76	96	1.12
YLS74	32	80	1.054	YLS1045	34	42	0.472
YLS76	14	22	0.231	YLS1046	76	92	1.107
YLS78	2	12	0.18	YLS1047	46	92	0.977
YLS79	56	56	1.1	YLS1048	42	94	1.302
YLS80	0	8	0.189	YLS1050	20	36	0
YLS81	1	44	0.984	YLS1051	22	38	0.503
YLS83	2	6	0.09	YLS1052	36	88	1.252
YLS84	0	0	0	YLS1053	8	50	0.62
YLS85	12	28	0.231	YLS1054	4	90	0.97
YLS86	2	26	0.257	YLS1055	22	98	1.524
YLS88	34	81	0.854	YLS1056	54	74	1.14
YLS89	54	90	1.347	YLS1057	72	82	1.158
YLS92	40	86	1.12	YLS1058	70	100	1.043
YLS93	0	0	0	YLS1059	22	40	0.364
YLS97	22	90	0.735	YLS1060	28	60	0.719
YLS100	2	42	0.484	YLS1061	98	98	1.201
YLS101	0	68	0.52	YLS1062	14	42	0.273
YLS102	48	100	1.271	YLS1063	66	72	1.016
YLS106	0	32	0.315	YLS1064	48	74	1
YLS107	2	74	0.486	YLS1065	22	34	0.533
YLS110	0	0	0	YLS1066	4	16	0.179
YLS111	2	16	0.214	YLS1067	96	100	1.438
YLS113	0	26	0.256	YLS1068	34	66	1.156
YLS114	0	6	0.03	YLS1069	18	80	1.198
YLS116	0	2	0	YLS1070	4	62	0.83
YLS118	0	0	0	YLS1071	46	94	1.056
YLS119	2	8	0.1	YLS1072	50	94	1.038
YLS120	0	26	0.248	YLS1073	50	98	1.295
YLS121	20	49	0.751	YLS1075	4	62	0.604
YLS123	14	26	0.55	YLS1076	52	90	1.235
YLS124	40	88	0.884	YLS1077	36	42	0.516
YLS125	2	4	0	YLS1078	26	52	0.717
YLS126	14	42	0.458	YLS1079	8	22	0.149
YLS127	18	60	0.68	YLS1080	4	40	0.306
YLS128	0	4	0.035	YLS1081	30	40	0.342
YLS129	1	32	0.753	YLS1082	70	94	1.43
YLS130	0	0	0	YLS1083	90	100	0.813
YLS131	2	4	0.045	YLS1084	18	100	1.26
YLS132	3	13	0.481	YLS1085	16	54	0.47
YLS134	2	30	0.438	YLS1086	6	72	0.876
YLS135	4	63	1.294	YLS1087	6	16	0.156
YLS136	0	6	0	YLS1088	86	98	1.183
YLS137	0	4	0.04	YLS1089	16	36	0.611
YLS138	0	10	0.122	YLS1090	12	30	0.423
YLS139	0	0	0	YLS1091	46	98	1.09
YLS140	0	0	0	YLS1092	38	90	1.149
YLS141	1	23	0.099	YLS1093	82	98	1.077
YLS142	0	0	0	YLS1094	10	72	0.899
YLS143	0	28	0.248	YLS1095	52	100	1.04
YLS144	56	96	0.9	YLS1096	16	38	0.548
YLS145	2	10	0.15	YLS1097	82	100	1.063
YLS146	0	0	0	YLS1098	18	34	0.54
YLS147	4	36	0.506	YLS1099	36	82	0.851
YLS148	0	0	0	YLS1101	18	60	1.248
YLS149	8	86	1	YLS1102	8	30	0.42
YLS150	0	4	0.049	YLS1103	58	90	0.601
YLS151	4	12	0.116	YLS1104	16	70	0.97
YLS152	74	98	1.255	YLS1105	12	26	0.413
YLS153	60	70	0.709	YLS1106	60	90	1.079
YLS154	38	46	0.831	YLS1107	62	88	1.456
YLS155	14	42	0.71	YLS1108	58	96	1.292
YLS156	22	68	0.9	YLS1110	47	78	1.346
YLS157	8	28	0.326	YLS1111	20	98	1.11
YLS159	0	8	0.08	YLS1112	4	44	0.618
YLS160	72	88	0.907	YLS1113	34	76	0.795
YLS161	10	26	0.178	YLS1114	80	92	1.395
YLS162	58	70	0.879	YLS1116	0	94	0.781
YLS164	10	50	0.471	YLS1117	4	82	0.754
YLS165	0	0	0	YLS1125	36	72	0.924
YLS166	54	96	1.127	YLS1126	8	78	0.705
YLS167	2	12	0.131	YLS1127	28	60	0.882
YLS168	2	9	0.115	YLS1128	32	46	0.515
YLS169	26	60	0.909	YLS1129	2	62	0.984
YLS170	2	32	0.338	YLS1130	68	90	1.236
YLS171	0	10	0.08	YLS1131	0	0	0
YLS172	46	78	0.965	YLS1132	6	6	0.058
YLS173	10	44	0.485	YLS1133	18	56	0.672
YLS175	0	20	0.241	YLS1134	14	28	0.489
YLS176	52	100	0.939	YLS1135	0	0	0
YLS177	30	48	0.863	YLS1139	0	0	0
YLS178	32	46	0.676	YLS1140	0	44	0.343
YLS179	40	76	1.116	YLS1141	40	64	0.962
YLS180	12	36	0.328	YLS1142	6	8	0.164
YLS181	6	50	0.55	YLS1143	60	90	0.134
YLS182	70	100	1.625	YLS1145	50	98	1.231
YLS183	0	88	0.67	YLS1150	48	78	1.123
YLS184	88	96	1.293	YLS1152	42	98	0.851
YLS185	34	60	1.036	YLS1154	0	6	0.093
YLS186	52	92	0.861	YLS1168	28	88	0.96
YLS188	0	44	0.022	YLS1169	38	98	1.24
YLS189	36	78	0.758	YLS1180	22	96	1.202
YLS190	2	4	0	YLS1181	94	98	1.752
YLS198	22	74	0.909	YLS1182	86	94	0.779
YLS200	18	20	0.143	YLS1183	2	2	0
YLS203	2	24	0.262	YLS1184	64	92	1.174
YLS211	4	90	1.043	YLS1185	24	42	0.543
YLS215	28	58	0.535	YLS1187	0	0	0
YLS216	12	36	0.468	YLS1188	10	92	0.68
YLS218	0	42	0.477	YLS1189	66	78	0.92
YLS220	18	66	0.907	YLS1190	2	100	1.062
YLS221	0	0	0	YLS1191	0	0	0
YLS223	2	35	0.424	YLS1192	0	94	1.141
YLS224	0	10	0.089	YLS1193	82	100	1.022
YLS225	10	58	0.55	YLS1194	6	36	0.397
YLS226	24	72	0.878	YLS1195	0	38	0.42
YLS228	0	38	0.516	YLS1196	52	100	1.02
YLS229	58	80	1.37	YLS1198	26	50	0.855
YLS230	79	92	1.27	YLS1199	10	60	0.414
YLS231	38	60	0.873	YLS1202	26	76	1.016
YLS234	20	64	1.068	YLS1203	74	92	1.31
YLS235	0	12	0.353	YLS1204	14	88	0.616
YLS236	2	30	0.289	YLS1205	4	30	0.402
YLS237	0	4	0.051	YLS1206	0	16	0.15
YLS238	0	0	0	YLS1207	0	82	0.8
YLS239	84	90	1.162	YLS1208	96	100	1.352
YLS240	74	100	1.03	YLS1210	24	98	0.942
YLS241	76	96	1.327	YLS1213	50	84	0.718
YLS242	0	4	0.048	YLS1216	60	94	0.594
YLS243	0	22	0.24	YLS1219	60	100	0.95
YLS244	4	50	0.748	YLS1220	26	80	1.039
YLS245	2	20	0.182	YLS1221	6	90	0.9
YLS246	6	14	0.136	YLS1223	8	96	1.049
YLS248	0	0	0	YLS1225	48	98	1.308
YLS249	60	86	1.167	YLS1236	20	66	0.69
YLS251	12	74	0.973	YLS1241	12	66	0.881
YLS252	20	78	0.946	YLS1242	18	90	0.95
YLS254	40	58	0.715	YLS1243	0	40	0.47
YLS255	36	50	0.822	YLS1244	52	98	1.11
YLS256	12	86	1.21	YLS1245	0	28	0.27
YLS257	26	56	0.856	YLS1251	10	88	0.854
YLS258	36	70	0.987	YLS1252	52	22	0.86
YLS259	66	78	0.995	YLS1256	16	94	1.01
YLS260	2	14	0.206	YLS1257	96	100	0.976
YLS262	8	48	0.614	YLS1261	10	88	0.674
YLS263	36	88	1.041	YLS1262	12	86	0.9
YLS264	6	18	0.195	YLS1263	8	86	0.917
YLS265	6	40	0.39	YLS1268	22	96	1.094
YLS266	6	32	0.38	YLS1270	14	78	0.944
YLS267	0	38	0.41	YLS1273	32	88	1.006
YLS268	6	80	0.778	YLS1277	92	96	1.261
YLS269	8	24	0.31	YLS1278	12	96	0.895
YLS271	20	38	0.616	YLS1279	16	86	0.77
YLS272	8	26	0.241	YLS1280	16	90	0.78
YLS273	32	60	0.572	YLS1285	80	100	0.962
YLS275	34	88	0.963	YLS1288	2	60	0.651
YLS276	58	80	1.022	YLS1290	62	98	1.054
YLS277	2	4	0.037	YLS1293	14	36	0.38
YLS278	54	88	1.268	YLS1296	4	42	0.53
YLS280	16	76	0.615	YLS1299	0	20	0.155
YLS281	6	60	0.79	YLS1306	26	94	1.037
YLS282	18	39	1.256	YLS1307	4	38	0.23
YLS283	90	98	1.274	YLS1308	72	98	0.775
YLS284	10	52	0.706	YLS1310	98	100	1.07
YLS285	16	72	1.182	YLS1312	58	98	0.81
YLS286	12	32	0.831	YLS1317	24	78	0.657
YLS287	28	72	0.72	YLS1318	16	94	1.16
YLS288	8	20	0.201	YLS1319	44	100	1.18
YLS289	0	2	0	YLS1320	22	84	0.762
YLS290	48	92	1.213	YLS1322	50	88	1.109
YLS291	0	18	0.26	YLS1325	36	92	1.049
YLS292	18	56	0.426	YLS1333	44	100	1.09
YLS293	13	49	0.545	YLS1336	84	96	1.21
YLS294	46	82	1.225	YLS1341	36	68	0.84
YLS296	26	50	0.541	YLS1342	44	96	1.407
YLS297	54	78	0.73	YLS1344	2	74	0.72
YLS298	4	12	0.152	YLS1347	2	10	0.123
YLS299	20	90	0.875	YLS1348	22	72	0.73
YLS302	2	34	0.481	YLS1350	0	16	0.125
YLS303	20	28	0.723	YLS1351	30	60	0.485
YLS304	32	68	1.032	YLS1352	8	56	0.531
YLS305	0	0	0	YLS1353	28	76	0.903
YLS307	52	80	1.182	YLS1354	0	2	0
YLS308	0	22	0.581	YLS1355	62	90	1.04
YLS309	28	58	0.816	YLS1356	38	46	0.413
YLS310	0	0	0	YLS1357	7	44	0.403
YLS311	10	52	0.634	YLS1358	4	26	0.213
YLS312	0	6	0.04	YLS1359	10	32	0.293
YLS313	12	50	0.448	YLS1360	22	66	0.93
YLS314	12	28	0.21	YLS1361	22	64	0.97
YLS315	6	38	0.505	YLS1362	52	90	0.857
YLS316	22	66	0.73	YLS1363	16	86	1.13
YLS317	2	6	0.078	YLS1364	46	100	1.03
YLS318	0	16	0.32	YLS1365	0	4	0.081
YLS319	46	72	0.731	YLS1366	0	0	0
YLS320	0	6	0.04	YLS1367	2	42	0.618
YLS321	0	0	0	YLS1369	0	6	0.02
YLS322	2	2	0	YLS1370	26	92	1
YLS323	0	20	0.21	YLS1371	8	68	0.72
YLS324	22	20	0.212	YLS1372	2	8	0.066
YLS326	12	44	0.63	YLS1373	16	74	0.94
YLS328	0	0	0	YLS1374	54	92	1.116
YLS330	0	16	0.235	YLS1375	46	84	1.063
YLS331	0	2	0.029	YLS1376	16	28	0.534
YLS333	10	24	0.312	YLS1377	64	76	0.799
YLS334	0	38	0.349	YLS1378	23	74	1.002
YLS335	0	4	0.01	YLS1379	65	98	1.232
YLS336	0	12	0.145	YLS1380	20	26	0.305
YLS337	60	96	0.822	YLS1381	38	92	1.055
YLS338	0	12	0.101	YLS1382	88	98	1.311
YLS340	16	96	0.994	YLS1383	16	50	0.721
YLS341	4	22	0.399	YLS1384	66	90	1.3
YLS343	50	86	1.06	YLS1385	2	6	0.063
YLS344	6	68	0.7	YLS1386	0	8	0.086
YLS345	20	78	0.61	YLS1387	2	14	0.077
YLS346	32	78	0.87	YLS1388	30	78	0.915
YLS348	0	70	0.71	YLS1390	6	63	1.047
YLS351	3	24	0.273	YLS1391	4	24	0.123
YLS353	0	64	0.802	YLS1392	6	56	0.705
YLS356	70	90	1.18	YLS1393	8	76	0.747
YLS357	12	34	0.4	YLS1394	28	100	1.14
YLS358	2	34	0.4	YLS1395	0	12	0.08
YLS363	0	2	0	YLS1396	82	88	1.225
YLS364	0	8	0.037	YLS1397	34	76	1.055
YLS365	2	2	0	YLS1399	0	0	0
YLS366	4	30	0.378	YLS1400	40	94	1.483
YLS367	30	80	0.91	YLS1401	12	66	0.72
YLS368	14	64	0.68	YLS1402	22	76	0.53
YLS372	4	52	0.834	YLS1403	32	58	0.944
YLS373	32	72	0.94	YLS1406	20	30	0.338
YLS374	26	80	0.698	YLS1407	32	52	0.726
YLS375	0	8	0.07	YLS1408	0	0	0
YLS376	16	90	0.8	YLS1409	2	6	0.12
YLS377	8	80	0.649	YLS1411	12	14	0.098
YLS378	72	100	1.003	YLS1412	0	20	0.183
YLS379	12	68	0.506	YLS1413	22	72	0.89
YLS381	26	62	0.895	YLS1414	22	84	0.605
YLS382	0	44	0.467	YLS1415	28	38	0.59
YLS383	22	74	0.978	YLS1417	44	76	1.153
YLS386	4	32	0.542	YLS1418	0	4	0
YLS387	0	40	0.69	YLS1419	8	38	0.455
YLS389	0	6	0.075	YLS1420	50	54	0.467
YLS390	18	48	0.648	YLS1423	10	22	0.211
YLS391	4	22	0.38	YLS1424	48	92	0.875
YLS392	38	50	0.809	YLS1425	28	42	0.65
YLS393	18	52	0.76	YLS1426	54	82	0.831
YLS394	8	70	0.72	YLS1427	0	0	0
YLS395	0	44	0.623	YLS1428	8	18	0.206
YLS396	6	12	0.106	YLS1429	8	12	0.08
YLS397	2	20	0.198	YLS1430	0	4	0.05
YLS398	4	26	0.334	YLS1431	0	0	0
YLS399	30	54	0.66	YLS1432	18	66	0.483
YLS400	10	46	0.593	YLS1433	94	100	1.478
YLS401	36	80	0.909	YLS1434	2	16	0.145
YLS402	18	33	0.62	YLS1436	0	2	0
YLS403	0	0	0	YLS1437	0	0	0
YLS404	34	86	1.08	YLS1438	0	0	0
YLS406	8	24	0.25	YLS1439	72	88	0.775
YLS407	26	72	1.16	YLS1440	76	88	0.611
YLS408	16	60	0.984	YLS1441	2	6	0.075
YLS409	2	6	0.089	YLS1443	52	62	0.613
YLS410	10	58	0.709	YLS1444	0	0	0
YLS411	24	66	0.418	YLS1445	60	82	0.868
YLS412	0	18	0.112	YLS1446	14	42	0.511
YLS413	10	18	0.142	YLS1447	0	0	0
YLS414	16	84	0.769	YLS1449	90	94	1.199
YLS415	2	12	0.317	YLS1450	2	0	0
YLS418	8	64	0.542	YLS1451	30	32	0.39
YLS420	52	74	0.98	YLS1452	14	44	0.724
YLS421	2	88	1.033	YLS1454	80	96	1.2
YLS422	0	0	0	YLS1455	26	78	1.143
YLS424	68	82	0.904	YLS1456	0	0	0
YLS425	18	62	1.004	YLS1457	9	40	0.164
YLS426	50	92	0.94	YLS1458	8	42	0.436
YLS427	4	64	0.479	YLS1459	8	20	0.24
YLS428	30	88	1.014	YLS1460	44	68	0.715
YLS429	34	42	0.578	YLS1461	4	8	0.151
YLS430	36	78	0.861	YLS1462	88	96	1.068
YLS431	2	8	0.048	YLS1463	2	44	0.324
YLS432	12	44	0.39	YLS1465	16	66	0.941
YLS433	4	40	0.55	YLS1466	42	88	1.13
YLS434	38	94	1.091	YLS1467	10	32	0.304
YLS435	4	10	0.046	YLS1468	38	50	0.38
YLS436	56	92	1.02	YLS1469	50	60	0.548
YLS437	40	90	1.08	YLS1470	20	58	0.724
YLS439	26	54	0.536	YLS1471	52	74	0.795
YLS442	2	8	0.097	YLS1472	16	76	0.832
YLS443	12	36	0.44	YLS1473	12	28	0.242
YLS444	0	10	0.07	YLS1474	54	100	1.346
YLS445	8	24	0.228	YLS1475	8	54	0.568
YLS448	20	56	0.408	YLS1476	0	0	0
YLS449	10	40	0.305	YLS1477	28	86	0.995
YLS450	12	86	0.91	YLS1478	0	12	0.141
YLS451	4	14	0.187	YLS1479	52	84	1.363
YLS453	14	44	0.881	YLS1480	17	64	0.87
YLS455	3	22	0.702	YLS1482	40	62	0.657
YLS456	2	14	0.14	YLS1484	0	4	0
YLS457	28	52	0.53	YLS1485	6	16	0.164
YLS458	0	0	0	YLS1486	11	39	0.693
YLS459	8	66	0.69	YLS1489	96	100	1.499
YLS461	0	22	0.21	YLS1491	68	84	0.845
YLS463	0	10	0.075	YLS1492	36	58	0.45
YLS464	0	2	0	YLS1493	12	98	0.95
YLS465	72	92	0.922	YLS1494	70	96	0.968
YLS466	14	86	1.03	YLS1495	49	76	1.01
YLS467	14	96	0.888	YLS1496	3	20	0.551
YLS468	60	88	0.916	YLS1497	0	12	0.156
YLS469	0	6	0.092	YLS1498	32	100	0.87
YLS470	23	26	0.695	YLS1499	94	98	0.83
YLS471	28	38	0.349	YLS1503	30	78	1.11
YLS472	0	6	0.09	YLS1504	4	6	0.115
YLS473	16	48	0.501	YLS1505	34	92	1.027
YLS474	6	54	0.398	YLS1506	4	8	0.065
YLS475	0	42	0.468	YLS1509	24	60	0.79
YLS476	14	74	0.877	YLS1510	12	70	0.708
YLS477	6	24	0.493	YLS1511	20	26	0.211
YLS479	0	24	0.28	YLS1512	46	48	0.458
YLS480	22	100	1.29	YLS1514	6	18	0.306
YLS481	42	56	0.906	YLS1515	14	52	0.557
YLS482	35	72	1.08	YLS1517	8	46	0.612
YLS483	16	52	0.905	YLS1518	2	12	0.068
YLS484	14	58	0.711	YLS1519	60	88	1.287
YLS485	54	72	0.85	YLS1520	0	0	0
YLS488	6	56	0.589	YLS1521	0	4	0
YLS490	38	64	0.94	YLS1522	20	22	0.352
YLS491	4	10	0.137	YLS1523	10	20	0.17
YLS493	60	82	1.289	YLS1524	4	10	0.103
YLS499	10	86	0.97	YLS1525	46	82	0.879
YLS502	2	12	0.173	YLS1527	6	46	0.488
YLS504	0	0	0	YLS1528	16	53	0.793
YLS505	0	0	0	YLS1530	2	10	0.096
YLS509	12	38	0.742	YLS1531	10	80	0.993
YLS515	14	64	0.908	YLS1532	4	26	0.45
YLS518	42	64	0.814	YLS1533	0	2	0
YLS519	6	44	0.5	YLS1535	0	6	0.097
YLS521	42	76	0.762	YLS1536	2	28	0.523
YLS522	42	64	0.71	YLS1537	34	98	1.411
YLS524	2	8	0.146	YLS1538	48	84	1.058
YLS525	40	98	1.038	YLS1539	20	96	1.205
YLS526	70	94	0.899	YLS1540	0	86	1.031
YLS527	46	86	1.135	YLS1541	0	78	1.08
YLS528	34	80	1.13	YLS1542	16	80	1.142
YLS529	8	44	0.543	YLS1544	24	58	0.636
YLS530	30	50	1	YLS1545	18	60	0.815
YLS531	16	56	0.74	YLS1546	46	82	1.375
YLS532	54	70	1.02	YLS1547	76	80	1.038
YLS533	4	4	0.247	YLS1548	86	94	1.539
YLS535	96	100	1.26	YLS1549	8	30	0.341
YLS536	38	84	1.044	YLS1550	0	0	0
YLS537	6	52	0.75	YLS1551	6	10	0.094
YLS538	0	44	0.66	YLS1552	0	72	0.859
YLS539	46	76	1.193	YLS1553	0	46	0.58
YLS540	30	68	0.707	YLS1554	2	2	0
YLS541	20	38	0.579	YLS1555	26	40	0.62
YLS542	2	26	0.46	YLS1557	2	10	0.13
YLS543	6	30	0.58	YLS1559	0	6	0.107
YLS544	16	48	0.61	YLS1560	38	78	0.98
YLS545	20	62	0.721	YLS1561	2	2	0
YLS546	42	92	0.908	YLS1563	48	94	1.23
YLS547	4	22	0.123	YLS1564	42	96	0.85
YLS548	18	28	0.154	YLS1565	2	4	0.044
YLS549	27	66	0.994	YLS1566	48	66	0.56
YLS551	28	94	0.953	YLS1567	8	28	0.266
YLS552	58	86	0.521	YLS1568	2	2	0.02
YLS553	8	30	0.421	YLS1569	6	22	0.353
YLS554	30	90	1.14	YLS1570	10	20	0.268
YLS555	4	44	0.71	YLS1571	12	14	0.133
YLS557	18	76	0.94	YLS1572	4	69	0.888
YLS558	40	64	0.783	YLS1573	4	34	0.304
YLS559	36	74	1.503	YLS1576	8	28	0.322
YLS560	38	62	0.541	YLS1577	0	2	0
YLS561	18	24	0.366	YLS1578	38	70	0.751
YLS562	4	40	0.692	YLS1579	20	73	0.576
YLS563	26	48	0.69	YLS1581	4	20	0.272
YLS564	20	50	0.58	YLS1582	14	50	0.525
YLS565	12	56	0.792	YLS1583	0	0	0
YLS567	0	2	0	YLS1585	52	96	1.097
YLS568	2	34	0.55	YLS1586	4	28	0.494
YLS569	2	8	0.089	YLS1587	54	82	1.16
YLS570	48	86	1.128	YLS1588	34	44	0.33
YLS571	0	10	0.12	YLS1589	86	100	1.351
YLS572	14	36	0.84	YLS1591	44	88	0.84
YLS573	4	6	0.092	YLS1592	0	64	0.55
YLS574	42	80	1.181	YLS1593	24	66	0.516
YLS575	0	0	0	YLS1594	8	30	0.306
YLS576	0	2	0	YLS1595	22	64	0.711
YLS577	64	84	1.09	YLS1596	0	2	0
YLS578	26	68	0.839	YLS1597	0	6	0.05
YLS579	6	24	0.18	YLS1598	2	10	0.097
YLS580	16	20	0.274	YLS1599	76	96	1.062
YLS581	26	48	0.564	YLS1600	0	4	0.057
YLS582	2	32	0.287	YLS1602	4	52	0.58
YLS583	60	94	1.22	YLS1603	4	60	0.909
YLS584	34	63	0.63	YLS1604	0	8	0
YLS585	72	100	1.31	YLS1606	80	92	0.638
YLS586	95	99	1.185	YLS1607	16	28	0.304
YLS587	28	56	0.83	YLS1608	40	62	0.722
YLS588	66	68	0.67	YLS1609	22	66	0.424
YLS589	20	88	0.96	YLS1610	4	44	0.785
YLS590	0	0	0	YLS1611	12	24	0.201
YLS591	2	20	0.174	YLS1612	60	96	1.015
YLS592	6	36	0.41	YLS1614	38	94	1.13
YLS593	43	49	1.35	YLS1616	52	80	0.99
YLS594	47	95	1.316	YLS1617	10	16	0.16
YLS596	50	90	1.31	YLS1618	2	4	0
YLS597	8	58	0.621	YLS1619	0	2	0
YLS598	0	20	0.27	YLS1620	22	88	1.337
YLS599	0	0	0	YLS1621	28	70	1.01
YLS600	0	0	0	YLS1622	0	48	0.587
YLS601	32	94	1.357	YLS1624	2	52	0.59
YLS602	66	88	1.235	YLS1625	66	100	1.134
YLS603	10	60	0.8	YLS1626	24	92	1.315
YLS604	31	77	0.94	YLS1627	10	76	0.924
YLS605	44	94	1.49	YLS1628	0	36	0.547
YLS606	26	52	0.725	YLS1629	0	0	0
YLS607	16	20	0.304	YLS1632	18	42	0.402
YLS608	46	62	0.664	YLS1633	16	46	0.792
YLS609	18	88	0.91	YLS1634	8	54	0.331
YLS610	90	94	0.97	YLS1639	92	100	1.404
YLS611	48	98	1.56	YLS1640	16	60	0.83
YLS612	36	100	1.4	YLS1641	58	76	1.047
YLS613	56	98	1.192	YLS1643	6	16	0.234
YLS614	12	36	0.342	YLS1644	10	78	0.865
YLS615	10	53	0.886	YLS1646	0	6	0
YLS616	48	90	1.388	YLS1647	0	38	0.297
YLS617	78	86	1.1	YLS1648	0	0	0
YLS618	28	98	1.24	YLS1649	0	40	0.378
YLS619	14	36	0.373	YLS1650	26	82	1.206
YLS620	4	24	0.283	YLS1651	0	8	0.068
YLS621	16	28	0.34	YLS1652	44	64	0.93
YLS622	0	26	0.19	YLS1653	0	0	0
YLS623	0	14	0.075	YLS1654	0	26	0.34
YLS624	44	82	0.9	YLS1655	4	8	0.021
YLS625	74	98	1.086	YLS1657	0	36	0.318
YLS626	0	0	0	YLS1658	2	6	0.07
YLS627	40	97	1.457	YLS1660	8	20	0.285
YLS628	0	2	0	YLS1661	38	74	0.843
YLS629	78	94	1.34	YLS1662	4	68	0.487
YLS630	68	100	1.364	YLS1663	2	32	0.187
YLS631	44	82	1.31	YLS1664	26	98	1.004
YLS632	74	92	1.238	YLS1665	44	54	0.067
YLS633	24	36	0.432	YLS1666	2	34	0.347
YLS634	84	94	0.186	YLS1667	30	80	0.66
YLS635	4	64	0.53	YLS1669	14	30	0.449
YLS636	78	90	1.293	YLS1670	64	94	0.88
YLS637	40	76	1.084	YLS1671	52	70	0.803
YLS638	28	44	0.739	YLS1672	72	98	1.404
YLS639	66	78	1.069	YLS1673	0	4	0.038
YLS640	56	96	1.19	YLS1674	50	60	0.73
YLS641	4	34	0.535	YLS1676	54	80	0.927
YLS642	54	88	0.911	YLS1677	0	88	0.95
YLS643	12	44	0.545	YLS1678	2	14	0.231
YLS644	2	8	0.15	YLS1679	4	48	0.56
YLS645	30	72	1.002	YLS1680	50	90	0.983
YLS646	36	72	0.746	YLS1684	84	98	0.62
YLS647	20	40	0.723	YLS1685	54	88	0.958
YLS649	52	78	0.806	YLS1686	28	52	0.582
YLS650	80	94	1.31	YLS1689	6	12	0.188
YLS651	74	96	1.14	YLS1691	20	64	0.598
YLS652	44	64	0.832	YLS1693	4	60	0.574
YLS653	62	88	0.732	YLS1694	52	94	0.884
YLS654	76	96	1.327	YLS1695	10	62	0.801
YLS655	66	78	1.305	YLS1697	42	78	1.047
YLS656	44	60	0.752	YLS1698	6	18	0.266
YLS657	78	96	1.45	YLS1699	24	66	0.874
YLS658	44	66	0.987	YLS1700	0	0	0
YLS659	50	64	0.866	YLS1701	0	42	0.48
YLS660	32	84	1.143	YLS1702	0	38	0.444
YLS661	0	28	0.28	YLS1703	0	0	0
YLS662	32	56	0.64	YLS1704	34	56	0.693
YLS663	16	38	0.419	YLS1705	0	0	0
YLS664	4	14	0.25	YLS1706	56	80	1.07
YLS666	18	40	0.626	YLS1707	0	0	0
YLS667	20	70	0.782	YLS1708	22	92	0.927
YLS668	12	86	1.08	YLS1709	2	6	0.064
YLS669	72	100	1.149	YLS1710	0	44	0.312
YLS670	8	30	0.368	YLS1712	4	45	0.243
YLS671	0	28	0.443	YLS1713	0	0	0
YLS672	30	64	1.083	YLS1714	0	2	0
YLS673	2	18	0.281	YLS1716	8	38	0.388
YLS674	38	82	0.884	YLS1717	10	54	0.456
YLS675	12	48	0.632	YLS1719	20	24	0.143
YLS677	12	78	0.93	YLS1720	0	26	0.14
YLS678	8	14	0.179	YLS1721	2	62	0.751
YLS679	8	38	0.603	YLS1722	8	10	0.092
YLS680	32	64	1.124	YLS1724	0	6	0.112
YLS682	44	76	0.79	YLS1725	0	6	0.359
YLS683	74	98	1.476	YLS1726	0	10	0.131
YLS684	78	84	1.414	YLS1727	38	70	1.071
YLS685	72	94	1.355	YLS1728	0	18	0.24
YLS686	46	74	0.82	YLS1730	0	18	0.356
YLS687	24	42	0.645	YLS1731	72	92	1.17
YLS688	44	70	0.92	YLS1732	50	70	0.717
YLS689	36	80	0.969	YLS1734	6	30	0.545
YLS690	48	68	0.963	YLS1735	4	24	0.39
YLS691	38	58	1.013	YLS1736	60	90	0.894
YLS692	0	28	0.266	YLS1737	43	60	0.308
YLS693	2	36	0.637	YLS1738	34	52	0.501
YLS694	76	98	1.513	YLS1741	0	28	0.299
YLS695	34	60	0.987	YLS1742	6	56	0.644
YLS696	82	92	1.213	YLS1743	30	80	0.93
YLS697	23	56	1.11	YLS1744	36	64	0.501
YLS698	53	84	1.077	YLS1745	20	88	0.931
YLS699	22	92	1.326	YLS1747	4	48	0.489
YLS700	52	66	1.04	YLS1748	18	56	0.587
YLS701	16	58	0.85	YLS1749	24	76	1.072
YLS702	8	24	0.326	YLS1750	8	62	0.647
YLS703	46	92	0.994	YLS1751	24	44	0.63
YLS704	36	98	0.807	YLS1752	0	2	0.037
YLS705	56	84	1.12	YLS1753	76	92	0.798
YLS706	4	16	0.208	YLS1754	0	0	0
YLS707	4	90	0.105	YLS1755	46	62	0.766
YLS708	2	8	0.084	YLS1756	16	24	0.389
YLS709	6	23	0.173	YLS1757	6	10	0.057
YLS710	18	38	0.35	YLS1758	32	94	1.161
YLS711	0	9	0.16	YLS1759	4	22	0.259
YLS712	14	46	0.64	YLS1760	20	64	0.567
YLS713	58	84	0.762	YLS1761	64	86	1.011
YLS714	48	76	1.003	YLS1762	4	34	0.31
YLS715	82	100	0.916	YLS1763	10	16	1.296
YLS716	18	52	0.73	YLS1764	68	94	0.96
YLS717	32	95	0.999	YLS1766	91	98	1.133
YLS718	10	16	0.619	YLS1767	76	94	1.059
YLS719	32	66	0.761	YLS1768	54	86	1.064
YLS720	60	86	1	YLS1769	2	86	1.061
YLS721	18	36	0.369	YLS1770	8	62	0.58
YLS722	40	56	0.933	YLS1771	20	52	0.61
YLS723	22	44	0.6	YLS1772	12	38	0.338
YLS724	52	94	1.324	YLS1773	28	34	0.6
YLS725	96	94	1.363	YLS1774	8	34	0.278
YLS726	46	98	1.508	YLS1775	10	52	0.551
YLS727	24	78	0.709	YLS1776	46	64	0.616
YLS728	0	24	0.213	YLS1777	22	66	0.82
YLS729	16	47	0.8	YLS1778	0	2	0
YLS730	52	72	0.98	YLS1779	8	42	0.646
YLS731	24	54	0.588	YLS1780	40	78	0.764
YLS732	0	6	0.02	YLS1781	20	28	0.426
YLS733	26	32	0.384	YLS1782	36	98	1.218
YLS734	42	82	0.259	YLS1783	22	62	0.579
YLS737	10	52	0.698	YLS1784	0	8	0.069
YLS738	2	36	0.36	YLS1785	36	88	0.893
YLS739	4	36	0.548	YLS1786	48	64	1.139
YLS740	12	38	0.241	YLS1788	2	72	0.699
YLS741	4	56	0.6	YLS1789	88	96	0.916
YLS742	16	52	0.684	YLS1790	2	50	0.282
YLS743	44	86	1.281	YLS1791	4	34	0.266
YLS744	40	74	0.918	YLS1793	2	88	0.955
YLS745	0	12	0.17	YLS1796	6	38	0.5
YLS746	36	72	1.138	YLS1797	66	96	1.18
YLS747	28	66	0.769	YLS1798	4	10	0.088
YLS749	2	14	0.202	YLS1801	2	4	0
YLS750	3	12	0.141	YLS1803	12	62	0.635
YLS752	10	30	0.446	YLS1805	8	48	0.81
YLS753	0	16	0.339	YLS1806	14	26	0.33
YLS754	28	78	0.848	YLS1807	36	72	1.365
YLS755	48	76	1.133	YLS1808	22	42	0.429
YLS756	8	26	0.296	YLS1810	8	76	0.805
YLS757	12	28	0.298	YLS1811	0	44	0.54
YLS760	36	82	0.94	YLS1812	24	68	1.186
YLS761	15	46	0.29	YLS1813	15	34	0.033
YLS762	40	70	1.005	YLS1814	16	22	0.174
YLS763	42	72	1.246	YLS1815	18	30	0.504
YLS764	4	74	0.85	YLS1816	88	92	1.343
YLS765	48	88	1.096	YLS1817	92	98	1.085
YLS766	34	68	0.947	YLS1818	0	60	0.65
YLS767	8	78	0.803	YLS1819	78	96	1.201
YLS768	2	16	0.087	YLS1820	14	74	0.875
YLS769	0	80	0.789	YLS1821	18	70	0.748
YLS770	8	24	0.353	YLS1823	0	0	0
YLS771	0	20	0.28	YLS1824	0	2	0
YLS772	48	78	0.609	YLS1825	0	8	0.058
YLS773	16	96	0.791	YLS1826	8	34	0.44
YLS774	48	84	1.211	YLS1827	0	90	1.212
YLS775	4	79	1.023	YLS1828	90	100	1.407
YLS778	5	92	0.784	YLS1831	38	84	0.543
YLS779	80	92	1.092	YLS1833	6	12	0.109
YLS780	35	82	1.32	YLS1834	0	4	0
YLS781	10	14	0.21	YLS1835	94	98	1.447
YLS782	20	72	0.79	YLS1840	56	92	0.533
YLS783	0	6	0.05	YLS1841	20	82	1.19
YLS784	12	54	0.825	YLS1842	10	14	0.119
YLS785	50	94	1.4	YLS1843	54	82	0.829
YLS786	8	24	0.273	YLS1844	8	8	0.057
YLS787	0	68	0.482	YLS1845	24	84	1.061
YLS788	0	2	0	YLS1846	0	0	0
YLS789	70	90	1.298	YLS1847	62	84	1.043
YLS790	0	18	0.124	YLS1848	30	70	0.635
YLS791	26	62	0.919	YLS1849	6	16	0.24
YLS792	32	80	1.161	YLS1851	2	6	0.057
YLS793	24	34	0.64	YLS1852	0	12	0.1
YLS794	38	48	0.685	YLS1853	30	64	0.94
YLS795	0	0	0	YLS1854	24	40	0.059
YLS796	18	32	0.47	YLS1855	38	92	0.84
YLS797	4	4	0	YLS1856	34	50	0.737
YLS798	24	94	1.219	YLS1858	4	14	0.124
YLS799	76	100	1.167	YLS1861	4	22	0.249
YLS800	66	92	1.234	YLS1862	16	72	0.86
YLS801	28	40	0.64	YLS1863	2	28	0.318
YLS802	32	62	1.016	YLS1864	6	28	0.272
YLS803	62	54	0.931	YLS1867	2	84	0.727
YLS804	98	100	1.317	YLS1868	4	54	0.44
YLS805	62	72	1.091	YLS1870	85	98	1.359
YLS806	48	97	1.311	YLS1871	2	8	0.057
YLS807	24	98	1.34	YLS1872	82	86	1.19
YLS808	50	98	1.02	YLS1875	26	90	0.898
YLS809	76	96	0.987	YLS1877	40	86	0.819
YLS810	64	98	1.156	YLS1878	14	64	0.844
YLS812	22	63	0.918	YLS1879	48	44	0.512
YLS813	32	78	0.789	YLS1880	0	0	0
YLS814	26	56	0.739	YLS1883	62	76	1.113
YLS815	56	95	1.351	YLS1884	12	42	0.276
YLS816	36	58	1.003	YLS1885	36	48	0.44
YLS817	64	92	1.297	YLS1887	0	4	0.04
YLS818	0	62	0.67	YLS1889	24	100	0.987
YLS819	20	24	0.198	YLS1890	22	68	0.9
YLS820	52	96	1.495	YLS1891	0	0	0
YLS821	2	10	0.087	YLS1892	0	2	0
YLS824	2	10	0.145	YLS1894	50	98	1.276
YLS825	8	64	0.64	YLS1896	0	34	0.341
YLS826	44	98	0.866	YLS1899	8	74	1.074
YLS827	66	82	0.952	YLS1901	0	4	0.057
YLS828	90	100	1.56	YLS1902	10	18	0.131
YLS829	2	39	0.72	YLS1903	76	78	0.803
YLS832	98	100	1.256	YLS1906	0	2	0
YLS834	2	10	0.227	YLS1907	36	94	1.497
YLS835	20	50	0.502	YLS1908	0	4	0.049
YLS836	18	64	0.709	YLS1909	66	84	1.127
YLS837	14	34	0.356	YLS1911	12	78	0.63
YLS838	76	90	0.897	YLS1913	30	96	1.128
YLS839	12	30	0.164	YLS1914	6	8	0.23
YLS840	10	85	1.295	YLS1915	72	92	1.391
YLS841	40	56	0.92	YLS1916	24	64	0.78
YLS843	60	96	0.584	YLS1917	22	24	0.3
YLS844	2	16	0.171	YLS1919	20	52	0.518
YLS845	20	96	1.23	YLS1921	62	78	1.089
YLS846	92	98	1.243	YLS1922	38	62	0.985
YLS847	78	94	0.636	YLS1923	32	100	1.104
YLS848	4	68	0.832	YLS1925	64	96	0.957
YLS849	10	26	0.291	YLS1926	20	70	0.785
YLS850	22	52	0.748	YLS1927	52	78	0.677
YLS851	48	94	0.89	YLS1929	2	2	0
YLS852	30	42	0.725	YLS1930	32	48	0.517
YLS853	2	70	0.65	YLS1931	18	20	0.434
YLS854	8	44	0.66	YLS1932	0	6	0
YLS855	58	86	1.186	YLS1933	42	70	1.195
YLS856	0	2	0	YLS1935	20	80	0.887
YLS857	6	11	0.275	YLS1936	18	36	0.559
YLS858	24	50	0.689	YLS1938	30	58	0.711
YLS859	100	100	1.32	YLS1939	54	92	1.02
YLS860	8	40	1.138	YLS1941	14	34	0.26
YLS861	0	0	0	YLS1943	0	18	0.09
YLS862	24	26	0.86	YLS1944	84	90	1.342
YLS863	34	70	0.922	YLS1945	44	60	0.74
YLS864	44	58	0.708	YLS1946	16	52	0.621
YLS865	6	12	0.241	YLS1947	16	46	1.157
YLS866	44	76	1.153	YLS1948	0	0	0
YLS867	0	8	0.08	YLS1949	80	100	1.227
YLS868	20	94	1.37	YLS1950	56	96	0.661
YLS869	84	84	1.37	YLS1951	4	8	0.079
YLS870	0	76	0.676	YLS1952	4	12	0.161
YLS871	60	92	1.4	YLS1953	22	54	0.757
YLS872	0	0	0	YLS1954	86	96	1.117
YLS873	2	70	0.716	YLS1955	70	98	1.158
YLS875	4	28	0.268	YLS1956	43	86	0.96
YLS878	84	100	1.22	YLS1957	16	16	0.201
YLS879	16	22	0.262	YLS1958	62	96	1.15
YLS880	30	46	0.41	YLS1959	28	68	0.738
YLS881	14	14	0.444	YLS1960	74	98	1.149
YLS882	56	94	1.211	YLS1961	20	49	0.808
YLS883	24	84	1.163	YLS1962	44	90	1.205
YLS884	4	56	0.48	YLS1963	0	38	0.252
YLS885	2	48	0.523	YLS1965	14	28	0.286
YLS886	2	22	0.33	YLS1966	34	70	0.826
YLS887	62	92	1.304	YLS1967	20	60	0.793
YLS889	30	88	0.836	YLS1970	26	52	0.745
YLS890	60	86	1.066	YLS1972	22	52	0.621
YLS891	50	62	0.709	YLS1975	40	96	1.01
YLS892	62	86	1.293	YLS1976	25	92	1.304
YLS893	22	50	0.508	YLS1977	12	68	0.444
YLS894	51	76	1.498	YLS1978	6	30	0.325
YLS895	64	94	1.226	YLS1979	2	8	0.1
YLS896	38	42	0.485	YLS1980	28	56	0.598
YLS897	0	16	0.16	YLS1981	46	80	0.846
YLS898	2	30	0.357	YLS1982	16	50	0.845
YLS899	2	28	0.423	YLS1984	10	30	0.357
YLS900	42	78	1.231	YLS1985	56	98	1.124
YLS901	6	58	0.91	YLS1986	30	94	1.064
YLS902	38	54	0.58	YLS1987	14	60	0.547
YLS903	38	70	1.148	YLS1988	12	40	0.376
YLS904	20	62	0.661	YLS1989	72	92	1.1
YLS905	40	70	0.8	YLS1991	2	42	0.581
YLS906	60	90	0.9	YLS1992	44	66	0.495
YLS907	0	2	0	YLS1993	58	86	1.088
YLS908	18	76	0.94	YLS1994	26	84	0.98
YLS909	32	65	0.45	YLS1995	18	66	0.761
YLS910	64	88	1.035	YLS1996	86	88	0.577
YLS911	4	84	0.675	YLS1997	88	100	1.389
YLS912	14	62	0.536	YLS1998	76	96	1.12
YLS913	4	44	0.3	YLS1999	4	4	0
YLS914	20	54	0.389	YLS2000	20	68	1.024
YLS915	4	60	0.64	YLS2001	56	82	1.11
YLS916	16	65	0.477	YLS2002	80	98	1.13
YLS918	60	94	1.283	YLS2003	74	94	1.26
YLS920	46	78	1.08	YLS2004	28	64	0.74
YLS921	18	86	1.06	YLS2005	12	24	0.25
YLS922	14	52	0.715	YLS2006	86	94	1.172
YLS923	10	74	0.798	YLS2007	0	6	0.028
YLS924	40	98	1.28	YLS2009	16	30	0.299
YLS925	98	100	1.097	YLS2010	56	96	0.973
YLS926	4	16	0.202	YLS2011	6	40	0.324
YLS927	4	18	0.2	YLS2012	26	64	0.534
YLS928	6	22	0.397	YLS2013	12	30	0.203
YLS930	10	48	0.414	YLS2014	8	40	0.377
YLS931	40	94	1.069	YLS2015	8	90	0.9
YLS932	0	76	0.84	YLS2016	54	90	1.03
YLS933	28	60	0.728	YLS2017	10	68	0.884
YLS934	4	48	0.444	YLS2018	24	96	1.224
YLS935	26	100	1.407	YLS2019	30	84	0.928
YLS936	26	76	0.877	YLS2020	0	28	0.145
YLS937	22	52	0.8	YLS2021	56	92	0.989
YLS939	52	72	0.758	YLS2022	46	88	0.823
YLS940	24	52	0.577	YLS2023	56	56	0.93
YLS941	76	96	0.98	YLS2024	22	62	0.177
YLS942	2	26	0.32	YLS2025	14	32	0.289
YLS943	0	2	0	YLS2026	20	50	0.546
YLS944	62	92	0.994	YLS2027	48	80	1.062
YLS945	12	22	0.3	YLS2028	50	70	0.612
YLS946	2	8	0.12	YLS2029	0	40	0.44
YLS947	86	98	0.876	YLS2030	20	44	0.337
YLS948	72	98	1.33	YLS2031	10	48	0.616
YLS950	8	50	0.677	YLS2032	2	16	0.089
YLS951	0	28	0.273	YLS2033	32	80	0.638
YLS952	54	100	1.27	YLS2034	10	16	0.159
YLS954	22	76	1.187	YLS2035	24	48	0.529
YLS955	56	88	1.26	YLS2036	2	22	0.12
YLS957	0	2	0.01	YLS2037	32	52	0.566
YLS958	36	84	1.357	YLS2038	94	100	1.287
YLS959	50	74	1.06	YLS2040	36	70	0.771
YLS960	8	70	0.85	YLS2041	6	24	0.142
YLS961	2	10	0.123	YLS2042	58	82	0.81
YLS962	28	88	1.056	YLS2043	44	76	0.698
YLS963	4	10	0.119	YLS2045	10	52	0.505
YLS964	32	30	0.36	YLS2046	0	38	0.401
YLS965	12	48	0.492	YLS2047	10	18	0.126
YLS966	16	54	0.511	YLS2048	30	96	0.789
YLS967	0	32	0.566	YLS2049	66	100	1.417
YLS968	0	0	0	YLS2050	54	88	0.776
YLS969	16	28	0.254	YLS2054	8	24	0.238
YLS970	0	40	0.386	YLS2056	76	88	0.476
YLS971	16	28	0.342	YLS2060	76	98	1.227
YLS972	18	40	0.42	YLS2061	70	80	1.048
YLS973	2	4	0	YLS2062	52	70	1.104
YLS974	56	72	0.7	YLS2063	70	86	1.376
YLS975	64	92	0.966	YLS2064	2	18	0.252
YLS976	2	50	0.57	YLS2065	0	66	0.011
YLS979	98	100	1.095
