# Supplementary material for: Identification of Salt-Tolerant Germplasm and Salt-Responsive Genes in Brassica napus Through Phenotypic and Transcriptomic Analyses
Source: Antioxidants (Basel). 2026 Jul 22;15(7):909. doi: 10.3390/antiox15070909 (PMC13406129; doi:10.3390/antiox15070909)
Supplement: Supplementary file 1 [file antioxidants-15-00909-s001.zip › antioxidants-4417741-supplementary/Supplementary Table S2.xlsx]

## Sheet: Sheet1
	Appendix 2 Primer Sequences for Differentially Expressed Genes
Gene
	Sequence (5’-3’)
	Upstream primers	Downstream primers
BnActin	CGTTGGTGGAGTTGCACTTG	AGCACGTTACGGGATTGGTT
BnaA07g33310D	CTCTCATCTTCTCTCATCTCTCAC	GACTTCATGCTTCTGCGGTG
BnaA10g15320D	ACGGGTCAACTAATACGGTTT	CAGTGGCATGTTTAGCCTTAAT
BnaA02g04730D	CGGTAAGAGTCTGAGCAACCA	TGAGTTGTGGAGGTGATGAGC
BnaC03g23980D	AGGTCATCCGGTTCTGGTTT	CGGATCCATAGCATCTGGAAAG
BnaC07g08360D	ACGTTTGGTATAACGCAACTG	TATCCAAAGTCCAAACAGGTGA
