# Supplementary material for: Identification of Salt-Tolerant Germplasm and Salt-Responsive Genes in Brassica napus Through Phenotypic and Transcriptomic Analyses
Source: Antioxidants (Basel). 2026 Jul 22;15(7):909. doi: 10.3390/antiox15070909 (PMC13406129; doi:10.3390/antiox15070909)
Supplement: Supplementary file 1 [file antioxidants-15-00909-s001.zip › antioxidants-4417741-supplementary/Supplementary Table S3.xlsx]

## Sheet: Sheet1
Schedule 2 salt-tolerant materials screened with different tolerance levels
	Accession No.	Germination potential (%)	Germination rate (%)	Fresh weight (g)	Accession No.	Germination potential (%)	Germination rate (%)	Fresh weight (g)	Accession No.	Germination potential (%)	Germination rate (%)	Fresh weight (g)	Accession No.	Germination potential (%)	Germination rate (%)	Fresh weight (g)	Accession No.	Germination potential (%)	Germination rate (%)	Fresh weight (g)
High salt tolerance	YLS1181	94	98	1.752	YLS11	70	100	1.511	YLS1835	94	98	1.447	YLS1915	70	90	1.391	YLS807	24	98	1.34
	YLS1033	72	100	1.646	YLS726	46	98	1.508	YLS1067	96	100	1.438	YLS1997	88	100	1.389	YLS594	47	95	1.316
	YLS1026	96	100	1.63	YLS1489	96	100	1.499	YLS1082	70	94	1.43	YLS1010	100	100	1.378	YLS806	49	97	1.311
	YLS182	70	100	1.625	YLS820	52	96	1.495	YLS2049	66	100	1.417	YLS2063	70	86	1.376	YLS596	50	90	1.31
	YLS828	90	100	1.56	YLS605	44	94	1.49	YLS684	78	84	1.414	YLS868	20	94	1.37	YLS480	22	100	1.29
	YLS611	48	98	1.56	YLS1400	40	94	1.483	YLS1828	90	100	1.407	YLS869	84	84	1.37	YLS952	54	100	1.27
	YLS1548	86	94	1.539	YLS1433	94	100	1.478	YLS1342	44	96	1.407	YLS630	68	100	1.364	YLS845	20	96	1.23
	YLS985	92	100	1.536	YLS683	74	98	1.476	YLS1639	92	100	1.404	YLS725	96	94	1.363	YLS2060	76	98	1.227
	YLS997	58	100	1.521	YLS1107	62	88	1.456	YLS1672	72	98	1.404	YLS1870	85	97	1.359	YLS583	60	94	1.22
	YLS694	76	98	1.513	YLS657	78	96	1.45	YLS1114	80	92	1.395	YLS601	32	94	1.357	YLS640	56	96	1.19
Moderate salt tolerance	YLS259	66	78	0.995	YLS730	52	74	0.98	YLS766	34	68	0.947	YLS1373	16	74	0.94	YLS1125	36	72	0.924
	YLS995	34	60	0.995	YLS1560	38	78	0.98	YLS252	20	78	0.946	YLS1853	30	64	0.94	YLS1627	10	76	0.924
	YLS549	26	68	0.994	YLS383	22	74	0.978	YLS1270	14	78	0.944	YLS27	4	64	0.937	YLS863	34	70	0.922
	YLS258	36	70	0.987	YLS251	12	74	0.973	YLS1403	32	58	0.944	YLS722	40	56	0.933	YLS688	44	70	0.92
	YLS658	44	66	0.987	YLS1104	16	70	0.97	YLS1465	16	66	0.941	YLS803	62	54	0.931	YLS841	40	56	0.92
	YLS695	34	60	0.987	YLS1361	22	64	0.97	YLS373	32	72	0.94	YLS1000	48	72	0.931	YLS1189	66	78	0.92
	YLS1922	38	62	0.985	YLS172	46	78	0.965	YLS490	38	64	0.94	YLS677	12	78	0.93	YLS791	26	62	0.919
	YLS408	16	60	0.984	YLS690	48	68	0.963	YLS557	18	76	0.94	YLS1360	22	66	0.93	YLS744	40	74	0.918
	YLS1129	2	62	0.984	YLS1141	40	64	0.962	YLS604	30	78	0.94	YLS1652	44	64	0.93	YLS812	22	64	0.918
	YLS420	52	74	0.98	YLS14	38	78	0.96	YLS908	18	76	0.94	YLS2023	56	56	0.93	YLS252	20	78	0.946
Low salt tolerance	YLS141	2	22	0.099	YLS573	4	6	0.092	YLS1798	4	10	0.088	YLS1395	0	12	0.08	YLS444	0	10	0.07
	YLS1411	12	14	0.098	YLS1722	8	10	0.092	YLS768	2	18	0.087	YLS1429	8	12	0.08	YLS1658	2	6	0.07
	YLS442	2	8	0.097	YLS83	2	6	0.09	YLS821	2	10	0.087	YLS1951	4	8	0.079	YLS1784	0	8	0.069
	YLS1535	0	6	0.097	YLS472	0	6	0.09	YLS1386	0	8	0.086	YLS317	2	6	0.078	YLS1518	2	12	0.068
	YLS1598	2	10	0.097	YLS1943	0	18	0.09	YLS61	0	14	0.085	YLS1387	2	14	0.077	YLS1651	0	8	0.068
	YLS1530	2	10	0.096	YLS224	0	10	0.089	YLS708	2	8	0.084	YLS389	0	6	0.075	YLS1372	2	8	0.066
	YLS991	0	10	0.095	YLS409	2	6	0.089	YLS1365	0	4	0.081	YLS463	0	10	0.075	YLS1506	4	8	0.065
	YLS1551	6	10	0.094	YLS569	2	8	0.089	YLS159	0	8	0.08	YLS623	0	14	0.075	YLS1709	2	6	0.064
	YLS1154	0	6	0.093	YLS1019	2	8	0.089	YLS171	0	10	0.08	YLS1441	2	6	0.075	YLS1385	2	6	0.063
	YLS469	0	6	0.092	YLS2032	2	16	0.089	YLS867	0	8	0.08	YLS375	0	8	0.07	YLS1132	6	6	0.058
