# Supplementary material for: Identification of Salt-Tolerant Germplasm and Salt-Responsive Genes in Brassica napus Through Phenotypic and Transcriptomic Analyses
Source: Antioxidants (Basel). 2026 Jul 22;15(7):909. doi: 10.3390/antiox15070909 (PMC13406129; doi:10.3390/antiox15070909)
Supplement: Supplementary file 1 [file antioxidants-15-00909-s001.zip › antioxidants-4417741-supplementary/Supplementary Table S4.xlsx]

## Sheet: Sheet1
Appendix 4 DEGs in Response to Salt Stress
Gene ID	Gene description	Regulation
BnaA01g05940D	auxin-responsive protein SAUR72	Up
BnaC02g37380D	60S acidic ribosomal protein P2-3	Down
BnaA07g33310D	alcohol dehydrogenase class-P	Up
BnaC01g39170D	glutathione S-transferase U8	Up
BnaC03g17080D	indoleacetaldoxime dehydratase	Up
BnaC09g37760D	peroxidase 58	Up
BnaA10g15320D	peroxidase 58	Up
BnaA06g15780D	protein RESPONSE TO LOW SULFUR 3	Up
BnaA02g04730D	SPX domain-containing protein 1	Up
BnaC01g07200D	auxin-responsive protein SAUR72	Up
BnaC02g14790D	phytolongin Phyl2.2	Up
BnaC04g44160D	non-classical arabinogalactan protein 30	Up
BnaC06g38760D	RNA-binding protein 24	Up
BnaC08g48560D	homeobox-leucine zipper protein ATHB-23	Up
BnaC09g18300D	mitochondrial amidoxime reducing component 2	Up
BnaA04g04160D	floral homeotic protein APETALA 3-like	Down
BnaC03g23980D	polyamine oxidase 2	Down
BnaC04g30680D	putative glutamine amidotransferase GAT1_2.1	Down
BnaC05g44030D	protein DETOXIFICATION 43	Down
BnaC07g08360D	ethylene-responsive transcription factor ERF095	Down
